# Supplementary material for: High-throughput RNAi screening for novel modulators of vimentin expression identifies MTHFD2 as a regulator of breast cancer cell migration and invasion
Source: Oncotarget. 2012 Dec 17;4(1):48–63. doi: 10.18632/oncotarget.756 (PMC3702207; doi:10.18632/oncotarget.756)
Supplement: Supplementary file 2 [file oncotarget-04-048-s002.xlsx]

## Sheet: Sheet1
High-throughput RNAi screening for novel modulators of vimentin expression identifies MTHFD2 as a regulator of breast cancer cell migration and invasion - Lehtinen et al
Supplementary Table S1: Detailed results of statistical comparisons over clinico-phenotypical analysis.
	Phenotype		n	p-value
	ER status	ER+	217
		ER-	38	2.50e-06
	PgR status	PgR+	61
		PgR-	190	3.62e-07
	p53 status	p53 wt	179
		p53 mut	72	1.62e-20
	Grade	G1	69
		G2	130	6.20e-06
		G3	56	< 2.00e-16
	tumor size	< 20 mm	128
		21-40 mm	105	4.50e-06
		> 40 mm	18	0.047
	Age at diagnosis	< 50 years	51
		50-65 years	83	0.003
		> 65 years	117	0.046
	Lymph node status	LN-	167
		LN+	93	0.002
	Survival time	< 3 yrs	221
		3-8 years	219	NS
		> 8 years	205	NS
	Death from cancer	alive or censored	196
		deceased	70	0.004
	Cancer subtype	Normal	57
		LumA	68	0.026
		LumB	51	9.20e-08
		Basal	47	< 2.00e-16
		ERBB2	52	< 2.00e-16
	PCNA	PCNA low	234
		PCNA high	17	0.001
	Ki67	Ki67 low	226
		Ki67 high	25	1.28e-07
	ERBB2	ERBB2 low	220
		ERBB2 high	31	1.32e-06
	Risk status	low risk	65
		medium risk	101	0.001
		high risk	97	< 2.00e-16
Supplementary Table S2:The genes co-expressed (R > 0.5 and P < 0.001) with MTHFD2 in clinical breast cancer samples (n = 75-476) in silico, and utilized in Supplementary Table S3.
Gene	n	R (corr)	p-value
MTHFD2	476	1	0
NCAPG	78	0.790244	0
KIF20A	78	0.756733	1.11022e-15
ECT2	78	0.748004	3.55271e-15
NUSAP1	78	0.747751	3.77476e-15
ASPM	78	0.729277	3.68594e-14
RACGAP1	78	0.723482	7.32747e-14
SHCBP1	78	0.711521	2.85327e-13
NUF2	75	0.709288	1.06315e-12
PRC1	78	0.704712	6.00631e-13
CEP55	78	0.699737	1.02118e-12
TMEM48	78	0.699392	1.05915e-12
ANLN	75	0.696388	4.00213e-12
TIPIN	78	0.691513	2.3983e-12
CTHRC1	75	0.690091	7.45559e-12
UBE2T	75	0.687501	9.58678e-12
SMC6	78	0.685866	4.24061e-12
DTL	78	0.680096	7.49445e-12
ZWILCH	78	0.677782	9.38272e-12
ENSG00000186185	78	0.672997	1.48379e-11
RKHD2	78	0.671951	1.63842e-11
RBM15	78	0.67191	1.6448e-11
RNF138	78	0.669647	2.03504e-11
YTHDF2	78	0.665877	2.88971e-11
PNPT1	75	0.662568	9.49931e-11
SLMO2	78	0.656857	6.55362e-11
CENPK	75	0.656354	1.62732e-10
TACC3	78	0.656056	7.03846e-11
CKAP2	78	0.652995	9.22702e-11
C12orf11	78	0.64763	1.47229e-10
ZNF367	75	0.644254	4.48121e-10
DONSON	78	0.64418	1.97876e-10
MRPS17	78	0.644119	1.98907e-10
C14orf106	78	0.640462	2.70996e-10
DHX33	75	0.639106	6.80312e-10
CDCA8	78	0.635728	4.01934e-10
CENPL	75	0.634434	9.87055e-10
CDCA5	75	0.633046	1.10113e-09
RMI1	78	0.629522	6.67202e-10
LRRIQ2	78	0.627402	7.91246e-10
CPSF3	75	0.627247	1.72879e-09
NETO2	78	0.626812	8.29518e-10
WDR54	75	0.626483	1.83343e-09
ANKRD32	75	0.622628	2.45988e-09
CCDC5	75	0.622011	2.57746e-09
WDR34	75	0.621544	2.67008e-09
ENSG00000206123	75	0.620993	2.78313e-09
C14orf166	78	0.620681	1.34717e-09
CDCA3	78	0.619724	1.4518e-09
ENSG00000035141	78	0.619349	1.49481e-09
NUDCD1	75	0.618695	3.30669e-09
RC3H2	78	0.618574	1.58777e-09
MRPS15	78	0.616782	1.82397e-09
KIF4A	78	0.614044	2.25097e-09
SBK1	75	0.613192	4.9679e-09
SAAL1	75	0.611902	5.45931e-09
SNX16	78	0.611153	2.80454e-09
MAD2L2	75	0.610908	5.86916e-09
ORC6L	78	0.610906	2.85729e-09
C8orf37	75	0.610001	6.26836e-09
DEPDC1B	75	0.609815	6.3534e-09
ALG6	78	0.606279	4.0427e-09
ACTR6	78	0.605303	4.34685e-09
ATAD2	78	0.604632	4.56819e-09
DIAPH1	78	0.603336	5.02688e-09
PBK	78	0.601558	5.72784e-09
SGOL2	75	0.601078	1.18471e-08
MRPL47	75	0.598065	1.46243e-08
LASS6	78	0.597928	7.45879e-09
CNOT6	78	0.597581	7.64829e-09
GTF3C5	78	0.596805	8.08836e-09
COMMD2	75	0.593727	1.97291e-08
ENSG00000163714	78	0.592919	1.06805e-08
EXOC5	78	0.591273	1.20023e-08
WDSOF1	75	0.590274	2.49594e-08
XPR1	75	0.590071	2.53041e-08
SLC25A25	75	0.589343	2.65811e-08
MTERFD1	78	0.588742	1.43417e-08
FAM64A	78	0.587951	1.51586e-08
C6orf173	75	0.587717	2.96547e-08
KISS1R	75	0.586716	3.17126e-08
FAM84B	75	0.585584	3.42031e-08
ARPC5L	78	0.583708	2.03474e-08
CSNK1G3	78	0.583397	2.0788e-08
SNX10	78	0.582054	2.27957e-08
KDELC1	78	0.581772	2.3239e-08
KCMF1	78	0.58111	2.43159e-08
FAM14B	75	0.58064	4.74227e-08
GINS3	78	0.579919	2.63708e-08
ERO1L	78	0.579463	2.72019e-08
KIAA1333	75	0.578149	5.57957e-08
CDK5RAP2	78	0.577994	3.00485e-08
FBXO5	78	0.577871	3.02993e-08
RSRC1	78	0.574755	3.73561e-08
WDR51A	75	0.574593	7.02058e-08
SRPRB	78	0.573325	4.10934e-08
GAS2L3	75	0.572622	7.96485e-08
BXDC2	78	0.571576	4.615e-08
CCDC99	78	0.571531	4.62851e-08
NME2	476	0.57152	0
C12orf34	75	0.570973	8.84618e-08
MASTL	75	0.569684	9.59899e-08
PALB2	78	0.569439	5.31289e-08
GOLT1B	78	0.569249	5.37952e-08
C1orf103	78	0.568715	5.57143e-08
POGK	78	0.568542	5.6347e-08
FAM100B	75	0.567442	1.10542e-07
SHQ1	78	0.566981	6.23974e-08
UBE1L2	78	0.565939	6.67726e-08
TRIM59	75	0.565441	1.25269e-07
FAM132B	75	0.565273	1.26586e-07
MLF1IP	78	0.564708	7.23157e-08
CCDC59	78	0.563426	7.85513e-08
ENSG00000143951	75	0.562042	1.54644e-07
CNKSR3	75	0.561974	1.55294e-07
LRRC8D	78	0.561473	8.90381e-08
MCTS1	78	0.560974	9.19274e-08
WDR40A	75	0.560523	1.6978e-07
YWHAG	75	0.560236	1.72785e-07
NUP107	78	0.559646	1.00043e-07
PGM2L1	75	0.559202	1.84073e-07
THOC7	78	0.558904	1.04869e-07
YEATS4	78	0.558664	1.0648e-07
KLHL8	75	0.558231	1.9529e-07
INTS8	78	0.556338	1.23322e-07
NAV1	75	0.555562	2.2957e-07
TARS	476	0.553009	0
HECW2	75	0.552823	2.70614e-07
FKBP3	78	0.549112	1.93249e-07
KIF15	78	0.547901	2.08143e-07
NCAPG2	78	0.547082	2.18835e-07
TTL	75	0.546499	3.93448e-07
RCC2	75	0.546032	4.04336e-07
MCM8	75	0.545884	4.07852e-07
FAM49B	78	0.545342	2.43265e-07
RNASEN	78	0.545118	2.46605e-07
TUBA1B	476	0.543642	0
ENSG00000135245	78	0.543248	2.76108e-07
ENSG00000165490	75	0.542617	4.93173e-07
PAPD1	78	0.541826	3.00772e-07
GINS2	78	0.5415	3.06702e-07
KIF18A	78	0.539985	3.35771e-07
ACBD6	75	0.539627	5.85801e-07
FAM54A	75	0.539268	5.97978e-07
SLC2A13	75	0.538736	6.16434e-07
C9orf105	75	0.53844	6.26937e-07
ENSG00000066735	75	0.538069	6.40347e-07
RNF19	78	0.537592	3.8708e-07
UNC5A	75	0.537529	6.60334e-07
S100PBP	78	0.537262	3.94711e-07
ENSG00000174013	75	0.537085	6.77221e-07
E2F8	78	0.536747	4.06892e-07
KLHL24	78	0.536305	4.17649e-07
RPL26L1	78	0.535551	4.36587e-07
RAD18	75	0.53506	7.59514e-07
C6orf115	75	0.535027	7.60925e-07
CABLES2	75	0.534687	7.75656e-07
RAN	398	0.534047	0
CKAP2L	75	0.532863	8.59388e-07
GARS	476	0.532382	0
BSPRY	78	0.531199	5.62895e-07
SCGB3A2	75	0.531143	9.46139e-07
ENSG00000186871	78	0.531077	5.66896e-07
LRRC40	78	0.530157	5.97901e-07
C6orf125	75	0.529712	1.02447e-06
MYEF2	75	0.529617	1.02988e-06
ENSG00000183248	78	0.529045	6.37501e-07
PHF19	75	0.526827	1.20148e-06
FSD1L	75	0.526624	1.2149e-06
C18orf54	75	0.526535	1.2209e-06
HSPA14	78	0.525904	7.63149e-07
CARHSP1	78	0.525502	7.8085e-07
UTP6	78	0.524272	8.37352e-07
DPYSL5	75	0.52419	1.38805e-06
ENSG00000185956	78	0.523809	8.59594e-07
CEP78	75	0.523515	1.43999e-06
C8orf76	75	0.522951	1.48482e-06
RASAL1	78	0.522617	9.19518e-07
GLRX5	78	0.52103	1.0054e-06
PPIL5	75	0.520918	1.65748e-06
SPATS2	78	0.519925	1.06959e-06
PHF20L1	78	0.519761	1.07945e-06
MRPS22	78	0.51942	1.10022e-06
CRIPT	78	0.518498	1.15822e-06
TRIT1	78	0.51797	1.19277e-06
CEP76	78	0.517048	1.25534e-06
LDHA	476	0.516893	0
MCM10	78	0.515778	1.34667e-06
DERL1	78	0.515705	1.3521e-06
PFDN2	78	0.515638	1.35712e-06
ENOPH1	78	0.515512	1.36657e-06
ATPBD1C	78	0.515185	1.39143e-06
HNRPAB	476	0.514251	0
C14orf108	78	0.514238	1.4658e-06
TMEM107	75	0.514188	2.37384e-06
ENSG00000205016	75	0.513911	2.40885e-06
MRTO4	78	0.513262	1.54639e-06
CCDC43	75	0.511893	2.67852e-06
CEP63	78	0.511393	1.7125e-06
MRPS30	78	0.51125	1.72585e-06
NME7	78	0.510997	1.74977e-06
ENSG00000136982	78	0.510701	1.77815e-06
ENSG00000187118	75	0.509834	2.98276e-06
NOL8	78	0.509816	1.86552e-06
CSPP1	78	0.509745	1.8727e-06
ENSG00000175223	75	0.50907	3.1036e-06
ZBTB41	75	0.508921	3.12774e-06
ENSG00000089195	75	0.50879	3.14913e-06
CDCA2	75	0.507798	3.31528e-06
USP32	78	0.507507	2.11303e-06
METTL4	78	0.507027	2.16824e-06
DBR1	78	0.506892	2.18395e-06
C9orf78	78	0.506609	2.21738e-06
POMP	78	0.506044	2.28556e-06
CHAC2	75	0.50584	3.66768e-06
PTPDC1	75	0.505301	3.77062e-06
C14orf130	78	0.504954	2.42255e-06
CCT6A	476	0.504217	0
LSG1	78	0.504217	2.51953e-06
MRPL22	78	0.504063	2.54023e-06
RPAIN	75	0.504054	4.01939e-06
CBX3	476	0.503752	0
PIF1	75	0.503576	4.11871e-06
CCDC41	78	0.503426	2.62758e-06
WDR5	75	0.503258	4.18616e-06
MNS1	78	0.502368	2.77913e-06
C9orf116	78	0.501891	2.85008e-06
GTF3C3	78	0.500978	2.99065e-06
Supplementary Table S3: Functional gene ontology and pathway annotations for the in silico co-expressed genes (n=228, R > 0.5, p < 0.001) in clinical breast cancer samples (n = 957).
Diseases and disorders	p-value
Genetic Disorder	5.99E-04 - 4.94E-02
Neurological Disease	5.99E-04 - 2.01E-02
Cancer	9.86E-04 - 4.94E-02
Gastrointestinal Disease	9.86E-04 - 4.84E-02
Hematological Disease	1.01E-02 - 4.94E-02
Molecular and Cellular Functions	p-value
Cell Cycle	1.39E-07 - 4.94E-02
Cellular Movement	6.40E-06 - 1.01E-02
Cellular Assembly and Organization	1.50E-05 - 4.94E-02
DNA Replication, Recombination, and Repair	1.50E-05 - 4.94E-02
Gene Expression	3.01E-04 - 1.01E-02
Supplementary Table S4: Detailed siRNA information.
EPHB4	2	SI00063784
	5	SI00288589
	6	SI00288596
	10	SI04435053
MTHFD2	2	SI00090503
	3	SI00090510
	6	SI02664921
	7	SI02664928
WIRE	4	SI00150066
	5	SI02647918
	6	SI03035116
	7	SI03057264
Supplementary Table S5: Primer sequences used in qRT-PCRs.
Gene symbol	Forward	Reverse
VIM	aaagtgtggctgccaagaac	agcctcagagaggtcagcaa
MTHFD2	tactccatggggtgtgtgg	tgggcattccaacgtttt
EPHB4	gccagacccaactggatg	accaggaccaggaccacac
WIPF2	agcaaaacaaaccgagctg	gccaggcttcacctgaga
ACTB	ccaaccgcgagaagatga	ccagaggcgtacagggatag
CDH2	gcacagtggccacctaca	tgaaaggtttttatctctatcagacct
ZEB1	tgttaccagggaggagcagt	gcttcatctgcctgagcttc
ZEB2	aagccagggacagatcagc	ccacactctgtgcatttgaact
SLUG	tggttgcttcaaggacacat	gttgcagtgagggcaagaa
Supplementary Table S6: Detailed description of TissueScan cDNA sample origin.
Stage	Tissue	Tumor description
0	Breast	Adenocarcinoma of breast, ductal
0	Breast	Adenocarcinoma of breast, ductal
0	Breast	Adenocarcinoma of breast, ductal
I	Breast	Adenocarcinoma of breast, ductal
I	Breast	Adenocarcinoma of breast, ductal
IIA	Breast	Adenocarcinoma of breast, ductal
IIA	Breast	Adenocarcinoma of breast, ductal
IIIA	Breast	Adenocarcinoma of breast, ductal
IIIA	Breast	Adenocarcinoma of breast, ductal, lobular
IIIC	Breast	Adenocarcinoma of breast, ductal
IV	Breast	Adenocarcinoma of breast, metastatic
IV	Breast	Adenocarcinoma of breast, metastatic
0	Colon	Adenocarcinoma of colon
0	Colon	Adenocarcinoma of colon
0	Colon	Adenocarcinoma of colon, mucinous, signet ring cell
I	Colon	Adenocarcinoma of colon
IIA	Colon	Adenocarcinoma of colon
IIA	Colon	Adenocarcinoma of colon
IIA	Colon	Adenocarcinoma of colon
III	Colon	Adenocarcinoma of colon
IIIB	Colon	Adenocarcinoma of colon
IIIC	Colon	Adenocarcinoma of colon
IIIC	Colon	Adenocarcinoma of colon
IV	Colon	Adenocarcinoma of colon, metastatic
0	Kidney	Carcinoma of kidney, renal cell, clear cell
0	Kidney	Carcinoma of kidney, renal cell, clear cell
0	Kidney	Schwannoma
I	Kidney	Carcinoma of kidney, renal cell, chromophobe
I	Kidney	Carcinoma of kidney, renal cell, clear cell
I	Kidney	Carcinoma of kidney, renal cell, chromophobe
II	Kidney	Carcinoma of kidney, renal cell
III	Kidney	Carcinoma of kidney, renal cell, clear cell
III	Kidney	Carcinoma of kidney, renal cell, clear cell, papillary
III	Kidney	Carcinoma of kidney, renal cell, papillary
IV	Kidney	Carcinoma of kidney, renal cell, sarcomatoid
IV	Kidney	Carcinoma of kidney, renal cell, clear cell, metastatic
0	Liver	Carcinoma of liver, hepatocellular
0	Liver	Carcinoma of liver, hepatocellular
0	Liver	Nodular hyperplasia of liver, focal
I	Liver	Carcinoma of liver, hepatocellular
I	Liver	Carcinoma of liver, hepatocellular
I	Liver	Carcinoma of liver, hepatocellular
II	Liver	Carcinoma of liver, hepatocellular
II	Liver	Carcinoma of liver, hepatocellular
II	Liver	Carcinoma of liver, hepatocellular
IIIA	Liver	Carcinoma of liver, hepatocellular
IV	Liver	Carcinoma of liver, hepatocellular
IV	Liver	Cholangiocarcinoma of liver, metastatic
0	Lung	Carcinoma of lung, neuroendocrine
0	Lung	Carcinoma of lung, large cell
0	Lung	Carcinoma of lung, squamous cell
IA	Lung	Carcinoma of lung, squamous cell
IB	Lung	Adenocarcinoma of lung
IB	Lung	Carcinoma of lung, squamous cell
IB	Lung	Carcinoma of lung, squamous cell
IIB	Lung	Carcinoma of lung, non-small cell
IIB	Lung	Carcinoma of lung, squamous cell
IIIA	Lung	Carcinoma of lung, squamous cell
IIIB	Lung	Adenocarcinoma of lung
IV	Lung	Carcinoma of lung, non-small cell, metastatic
0	Ovary	Within normal limits
0	Ovary	Within normal limits
0	Ovary	Within normal limits
IA	Ovary	Tumor of ovary, borderline
IB	Ovary	Tumor of ovary, borderline
IC	Ovary	Adenocarcinoma of ovary, mucinous
IIB	Ovary	Adenocarcinoma of ovary, endometrioid
IIIA	Ovary	Adenocarcinoma of ovary, endometrioid
IIIB	Ovary	Adenocarcinoma of ovary, endometrioid
IIIC	Ovary	Adenocarcinoma of ovary, papillary serous
IIIC	Ovary	Carcinoma of ovary
IV	Ovary	Adenocarcinoma of ovary, papillary serous, metastatic
0	Prostate	Adenocarcinoma of prostate
0	Prostate	Adenocarcinoma of prostate
0	Prostate	Adenocarcinoma of prostate
I	Prostate	Carcinoma of bladder, transitional cell
II	Prostate	Adenocarcinoma of prostate
II	Prostate	Adenocarcinoma of prostate
II	Prostate	Adenocarcinoma of prostate
II	Prostate	Adenocarcinoma of prostate
II	Prostate	Adenocarcinoma of prostate
III	Prostate	Adenocarcinoma of prostate
III	Prostate	Adenocarcinoma of prostate
III	Prostate	Adenocarcinoma of prostate
0	Thyroid	Within normal limits
0	Thyroid	Within normal limits
0	Thyroid	Within normal limits
I	Thyroid	Carcinoma of thyroid, papillary
I	Thyroid	Carcinoma of thyroid, papillary
I	Thyroid	Carcinoma of thyroid, papillary
II	Thyroid	Carcinoma of thyroid, Hurthle cell
II	Thyroid	Carcinoma of thyroid, papillary
III	Thyroid	Carcinoma of thyroid, papillary
III	Thyroid	Carcinoma of thyroid, follicular
IVA	Thyroid	Carcinoma of thyroid, papillary
IVA	Thyroid	Carcinoma of thyroid, medullary, metastatic
